# Supplementary material for: Dynamic ASXL1 Exon Skipping and Alternative Circular Splicing in Single Human Cells
Source: PLoS One. 2016 Oct 13;11(10):e0164085. doi: 10.1371/journal.pone.0164085 (PMC5063410; doi:10.1371/journal.pone.0164085)
Supplement: S1 Table — Raw and normalized read, junction, and UMI count data for each cell included in Fig 5. (XLSX) [file pone.0164085.s001.xlsx]

## Sheet: Sheet1
Cell name	total.reads	linear.total.reads	circular.total.reads	1.2.count	1.3.count	1.4.count	1.3*.count	3.2.count	3.3*.2.count	linear UMI	circle UMI	1.2	1.3 read/thousand	1.4 read/thousand	1.3* read/thousand	3.2 read/thousand	3.3*.2 read/thousand
Helatrex_flip_SC-ASXL_A02_C1-Ch02	54738	34914	7594	5	0	0	0	6463	0	0	48	0.0913442	0	0	0	118.072	0
Helatrex_flip_SC-ASXL_A03_C1-Ch01	67507	35899	667	2537	0	0	390	1	0	19	0	37.5813	0	0	5.77718	0.0148133	0
Helatrex_flip_SC-ASXL_A05_C1-Ch50	44133	30865	1283	2329	0	1	41	8	0	46	1	52.7723	0	0.0226588	0.92901	0.18127	0
Helatrex_flip_SC-ASXL_A06_C1-Ch51	164445	51393	4449	1509	0	1	2066	1093	0	1	2	9.17632	0	0.00608106	12.5635	6.6466	0
Helatrex_flip_SC-ASXL_A07_C1-Ch06	137658	27915	5518	1685	0	956	760	2555	363	1	1	12.2405	0	6.94475	5.52093	18.5605	2.63697
Helatrex_flip_SC-ASXL_A10_C1-Ch52	43275	29447	1057	34	0	1	1	0	0	0	0	0.785673	0	0.023108	0.023108	0	0
Helatrex_flip_SC-ASXL_A12_C1-Ch54	26296	19374	1553	6	0	0	0	2	0	0	0	0.228172	0	0	0	0.0760572	0
Helatrex_flip_SC-ASXL_B01_C1-Ch09	129698	80049	4067	8492	0	0	0	0	0	118	0	65.4752	0	0	0	0	0
Helatrex_flip_SC-ASXL_B05_C1-Ch56	307890	205885	53251	201	0	0	1	49477	0	2	249	0.652831	0	0	0.00324791	160.697	0
Helatrex_flip_SC-ASXL_B06_C1-Ch57	328076	54188	30847	2975	0	1281	1950	2656	0	0	1	9.06802	0	3.90458	5.94374	8.09569	0
Helatrex_flip_SC-ASXL_B07_C1-Ch12	386691	78220	9094	2948	0	1	3055	2688	578	0	1	7.62366	0	0.00258604	7.90036	6.95129	1.49473
Helatrex_flip_SC-ASXL_B08_C1-Ch11	60581	35754	1417	1	0	0	1	3	0	0	0	0.0165068	0	0	0.0165068	0.0495205	0
Helatrex_flip_SC-ASXL_B10_C1-Ch58	49395	17400	531	5	0	0	0	4	0	0	1	0.101225	0	0	0	0.0809799	0
Helatrex_flip_SC-ASXL_B11_C1-Ch59	287126	139480	96608	1675	0	0	0	1834	0	26	14	5.83368	0	0	0	6.38744	0
Helatrex_flip_SC-ASXL_B12_C1-Ch60	188631	133080	4331	4	0	0	0	2	0	0	1	0.0212054	0	0	0	0.0106027	0
Helatrex_flip_SC-ASXL_C01_C1-Ch15	178387	137963	5535	22212	0	0	0	1	0	353	0	124.516	0	0	0	0.00560579	0
Helatrex_flip_SC-ASXL_C03_C1-Ch13	93466	35140	13369	63	0	1136	3	1	0	9	0	0.674042	0	12.1542	0.0320972	0.0106991	0
Helatrex_flip_SC-ASXL_C04_C1-Ch61	93116	36096	6619	417	0	0	0	2998	0	7	0	4.47829	0	0	0	32.1964	0
Helatrex_flip_SC-ASXL_C05_C1-Ch62	158946	119522	4370	2338	0	0	0	696	452	43	0	14.7094	0	0	0	4.37885	2.84373
Helatrex_flip_SC-ASXL_C06_C1-Ch63	282472	57171	36680	1765	0	744	316	31234	0	0	88	6.24841	0	2.63389	1.11869	110.574	0
Helatrex_flip_SC-ASXL_C07_C1-Ch18	258536	63559	8302	1150	0	0	1195	1534	925	0	1	4.44812	0	0	4.62218	5.93341	3.57784
Helatrex_flip_SC-ASXL_C08_C1-Ch17	101125	76217	4491	837	0	0	0	0	0	12	0	8.27689	0	0	0	0	0
Helatrex_flip_SC-ASXL_C09_C1-Ch16	50683	27271	1736	0	0	0	0	1	0	0	0	0	0	0	0	0.0197305	0
Helatrex_flip_SC-ASXL_C12_C1-Ch66	281978	133243	10377	9686	465	3795	1197	535	0	81	0	34.3502	1.64906	13.4585	4.24501	1.89731	0
Helatrex_flip_SC-ASXL_D01_C1-Ch21	194072	129832	12093	30715	289	0	870	0	0	672	0	158.266	1.48914	0	4.48287	0	0
Helatrex_flip_SC-ASXL_D04_C1-Ch67	118019	72878	4252	13991	0	143	502	768	0	366	3	118.549	0	1.21167	4.25355	6.50743	0
Helatrex_flip_SC-ASXL_D05_C1-Ch68	107147	72705	5299	4	0	0	1	0	0	0	0	0.0373319	0	0	0.00933297	0	0
Helatrex_flip_SC-ASXL_D06_C1-Ch69	226186	84627	3369	803	0	1486	1463	0	0	0	0	3.55018	0	6.56981	6.46813	0	0
Helatrex_flip_SC-ASXL_D07_C1-Ch24	196598	43746	5061	2378	30	1048	1268	2448	0	0	0	12.0957	0.152596	5.33067	6.44971	12.4518	0
Helatrex_flip_SC-ASXL_D10_C1-Ch70	221910	151496	12722	4699	0	0	0	0	1	94	0	21.1753	0	0	0	0	0.00450633
Helatrex_flip_SC-ASXL_D11_C1-Ch71	55691	29103	5012	1	0	0	0	0	0	0	0	0.0179562	0	0	0	0	0
Helatrex_flip_SC-ASXL_D12_C1-Ch72	66853	44898	2756	7	0	0	0	1	0	0	0	0.104707	0	0	0	0.0149582	0
Helatrex_flip_SC-ASXL_E03_C1-Ch27	63453	26115	5161	477	0	286	240	96	0	0	0	7.51738	0	4.50727	3.78233	1.51293	0
Helatrex_flip_SC-ASXL_E04_C1-Ch75	68583	28134	14143	808	0	370	902	12866	0	1	114	11.7813	0	5.39492	13.1519	187.598	0
Helatrex_flip_SC-ASXL_E05_C1-Ch74	67873	48430	2896	371	0	0	0	2	0	0	1	5.46609	0	0	0	0.0294668	0
Helatrex_flip_SC-ASXL_E06_C1-Ch73	181323	52263	2309	2102	0	1242	945	1012	0	9	0	11.5926	0	6.84966	5.21169	5.5812	0
Helatrex_flip_SC-ASXL_E10_C1-Ch78	349871	269784	31053	2	0	1	0	1	0	0	0	0.00571639	0	0.0028582	0	0.0028582	0
Helatrex_flip_SC-ASXL_E11_C1-Ch77	56653	19539	1871	656	0	822	0	1098	0	0	0	11.5793	0	14.5094	0	19.3811	0
Helatrex_flip_SC-ASXL_E12_C1-Ch76	45642	23809	1060	5	0	0	0	0	0	0	0	0.109548	0	0	0	0	0
Helatrex_flip_SC-ASXL_F04_C1-Ch81	85565	24029	16972	7	0	489	1595	2008	0	0	0	0.0818092	0	5.71495	18.6408	23.4675	0
Helatrex_flip_SC-ASXL_F05_C1-Ch80	155528	118392	6105	12294	0	0	0	4	0	191	1	79.0469	0	0	0	0.0257188	0
Helatrex_flip_SC-ASXL_F06_C1-Ch79	220071	62336	4673	2938	0	1	574	369	0	0	0	13.3502	0	0.00454399	2.60825	1.67673	0
Helatrex_flip_SC-ASXL_F07_C1-Ch34	238811	50148	9057	2982	0	755	4075	3429	1853	0	0	12.4869	0	3.1615	17.0637	14.3586	7.75927
Helatrex_flip_SC-ASXL_F08_C1-Ch35	282764	224296	2476	149	0	0	1	0	0	0	0	0.526941	0	0	0.00353652	0	0
Helatrex_flip_SC-ASXL_F09_C1-Ch36	135246	102839	1502	9491	0	0	0	1	0	160	0	70.1758	0	0	0	0.00739393	0
Helatrex_flip_SC-ASXL_F10_C1-Ch84	383172	311847	4967	2097	0	453	0	0	0	30	0	5.47274	0	1.18224	0	0	0
Helatrex_flip_SC-ASXL_F12_C1-Ch82	332757	173750	31830	19435	0	2284	6977	10333	0	161	62	58.406	0	6.86387	20.9673	31.0527	0
Helatrex_flip_SC-ASXL_G01_C1-Ch37	32755	9646	968	51	0	0	39	0	1	11	0	1.55701	0	0	1.19066	0	0.0305297
Helatrex_flip_SC-ASXL_G02_C1-Ch38	54353	30095	3039	0	0	0	0	1	0	0	0	0	0	0	0	0.0183982	0
Helatrex_flip_SC-ASXL_G03_C1-Ch39	133961	96592	3216	6908	0	661	3	2	0	112	0	51.5672	0	4.93427	0.0223946	0.0149297	0
Helatrex_flip_SC-ASXL_G05_C1-Ch86	126393	92944	2784	314	0	2	3	532	0	1	8	2.48431	0	0.0158237	0.0237355	4.20909	0
Helatrex_flip_SC-ASXL_G06_C1-Ch85	339237	104110	12353	732	107	477	1110	2769	411	0	3	2.15778	0.315414	1.4061	3.27205	8.16244	1.21154
Helatrex_flip_SC-ASXL_G08_C1-Ch41	157855	107060	7704	211	0	0	0	0	0	0	0	1.33667	0	0	0	0	0
Helatrex_flip_SC-ASXL_G09_C1-Ch42	128255	81493	2691	1	0	1	0	0	0	0	0	0.00779697	0	0.00779697	0	0	0
Helatrex_flip_SC-ASXL_G10_C1-Ch90	114199	78148	8495	4	0	0	0	0	0	0	0	0.0350266	0	0	0	0	0
Helatrex_flip_SC-ASXL_H02_C1-Ch44	186786	155007	1211	18360	0	0	0	1	4	448	0	98.2943	0	0	0	0.00535372	0.0214149
Helatrex_flip_SC-ASXL_H03_C1-Ch45	199375	69760	3630	4349	0	0	1722	2	1	57	0	21.8132	0	0	8.63699	0.0100313	0.00501567
Helatrex_flip_SC-ASXL_H04_C1-Ch93	168185	55661	47395	1320	2	1	924	36749	1268	0	133	7.8485	0.0118917	0.00594583	5.49395	218.503	7.53932
Helatrex_flip_SC-ASXL_H05_C1-Ch92	78848	48749	6135	210	1	6	26	24	0	0	1	2.66335	0.0126826	0.0760958	0.329748	0.304383	0
Helatrex_flip_SC-ASXL_H06_C1-Ch91	339731	43523	53273	3679	0	2598	2903	2049	311	4	0	10.8292	0	7.64723	8.545	6.03124	0.91543
Helatrex_flip_SC-ASXL_H07_C1-Ch46	252162	66651	5746	2095	0	2384	1461	1899	1	0	1	8.30815	0	9.45424	5.79389	7.53087	0.0039657
Helatrex_flip_SC-ASXL_H08_C1-Ch47	146906	111712	3226	9347	0	0	2	0	0	151	0	63.6257	0	0	0.0136141	0	0
Helatrex_flip_SC-ASXL_H09_C1-Ch48	59677	35824	1945	1	0	0	1	1	0	0	0	0.0167569	0	0	0.0167569	0.0167569	0
Helatrex_flip_SC-ASXL_H10_C1-Ch96	415673	330740	12154	66325	0	1	2	1	1	1020	0	159.561	0	0.00240574	0.00481147	0.00240574	0.00240574
Helatrex_flip_SC-ASXL_H11_C1-Ch95	122610	79139	9852	6	0	0	0	0	1	0	0	0.0489356	0	0	0	0	0.00815594
Helatrex_flip_SC-ASXL_H12_C1-Ch94	125047	76724	13277	4	0	1	0	450	0	0	5	0.031988	0	0.00799699	0	3.59865	0
